# Supplementary material for: The Transglutaminase-2 Interactome in the APP23 Mouse Model of Alzheimer’s Disease
Source: Cells. 2022 Jan 24;11(3):389. doi: 10.3390/cells11030389 (PMC8834516; doi:10.3390/cells11030389)
Supplement: Supplementary file 1 [file cells-11-00389-s001.zip]

Archive with 1 entries (1 files):
- cells-1532521-supplementary.pdf
